# Supplementary material for: COBL, MKX and MYOC Are Potential Regulators of Brown Adipose Tissue Development Associated with Obesity-Related Metabolic Dysfunction in Children
Source: Int J Mol Sci. 2023 Feb 4;24(4):3085. doi: 10.3390/ijms24043085 (PMC9964948; doi:10.3390/ijms24043085)
Supplement: Supplementary file 1 [file ijms-24-03085-s001.zip › Table S3.xlsx]

## Sheet: Tabelle1
Table S3. Differentially expressed probes/genes in brown vs. white adipose tissue samples
		Fold change of UCP+ compared to UCP1- adipose tissue samples
Probe ID	Gene symbol	Perirenal	Subcutaneous	Mean
ILMN_1714577	OGDHL	17458.7	46.91	8752.78
ILMN_1763491	CKMT1B	7170.65	3471.84	5321.24
ILMN_1677617	UCP1	5660.53	899.28	3279.91
ILMN_1715476	LOC649970	702.91	457.21	580.06
ILMN_1815203	HMGCS2	566.68	221.92	394.3
ILMN_1732066	CKMT1A	304.68	468.27	386.48
ILMN_1683607	CYP1A2	508.26	21.84	265.05
ILMN_1739594	ACOT11	142.54	12.61	77.57
ILMN_1766896	ZDHHC19	50.72	20.47	35.6
ILMN_1711888	COBL	51.39	7.64	29.52
ILMN_1674373	C10orf27	29.15	17.42	23.28
ILMN_3308961	MIR1974	25.54	6.2	15.87
ILMN_3246037	ASPG	25.23	2.96	14.09
ILMN_1807554	EYA1	15.55	8.07	11.81
ILMN_2316918	PANK1	19.66	3	11.33
ILMN_1800898	ARG2	16.41	4.58	10.5
ILMN_1791754	CPT1B	17.28	3.22	10.25
ILMN_1764266	CKMT2	12.59	7.33	9.96
ILMN_1681780	MKX	14.15	3.15	8.65
ILMN_1800091	RARRES1	14.48	2.75	8.62
ILMN_2372398	ALDH5A1	12.68	4.18	8.43
ILMN_1750062	PPARGC1A	14.12	2.65	8.39
ILMN_2372403	ALDH5A1	11.64	3.38	7.51
ILMN_1799015	PXMP2	11.2	3.03	7.12
ILMN_1781013	CPN2	9.95	2.82	6.39
ILMN_1681634	PXMP2	10	2.77	6.38
ILMN_1769556	C5orf23	7.93	3.54	5.73
ILMN_2333766	HISPPD2A	8.3	3.03	5.67
ILMN_2060413	CD24	5.68	5.11	5.39
ILMN_1811193	LOC645289	6.56	4.11	5.33
ILMN_1813530	AGT	3.5	7.15	5.33
ILMN_3307916	BMPER	6.34	3.3	4.82
ILMN_2159694	HLA-DRB4	6.81	2.78	4.79
ILMN_2413779	SEZ6L2	6	3.29	4.65
ILMN_2393296	GK	4.81	4.21	4.51
ILMN_2222880	SLC25A42	5.25	2.55	3.9
ILMN_1720998	CA12	4.3	3.42	3.86
ILMN_3285785	LOC647307	3.86	2.97	3.41
ILMN_3243593	LOC100008588	3.02	3.37	3.19
ILMN_1651496	HIST1H2BD	2.56	3.55	3.05
ILMN_1794638	VIP	2.72	2.55	2.64
ILMN_1775829	PERP	0.38	0.39	0.39
ILMN_1787186	NOV	0.34	0.36	0.35
ILMN_1703412	LATS2	0.31	0.35	0.33
ILMN_1700888	ENPP1	0.34	0.32	0.33
ILMN_1722718	BMP2	0.28	0.36	0.32
ILMN_1812297	CYP26B1	0.31	0.33	0.32
ILMN_1809928	COL6A2	0.23	0.38	0.31
ILMN_1722713	FBLN1	0.25	0.34	0.29
ILMN_1715401	MT1G	0.35	0.2	0.27
ILMN_1676256	TPSAB1	0.19	0.35	0.27
ILMN_1744381	SERPINE1	0.19	0.34	0.26
ILMN_3235379	LOC100134265	0.19	0.32	0.26
ILMN_1683887	DEFB32	0.21	0.3	0.25
ILMN_1723198	CDKN2B	0.3	0.18	0.24
ILMN_1780349	TPR	0.28	0.19	0.23
ILMN_1810172	SFRP4	0.05	0.37	0.21
ILMN_2402392	COL8A1	0.19	0.21	0.2
ILMN_1764629	SLC39A14	0.13	0.27	0.2
ILMN_1721580	TBX15	0.09	0.29	0.19
ILMN_2376723	CDKN2B	0.19	0.19	0.19
ILMN_1757477	GLYAT	0.05	0.32	0.18
ILMN_1685433	COL8A1	0.15	0.21	0.18
ILMN_1678191	GDF10	0.03	0.29	0.16
ILMN_1788874	SERPINA3	0.02	0.26	0.14
ILMN_2385672	ELN	0.04	0.24	0.14
ILMN_1668510	GLYAT	0.01	0.25	0.13
ILMN_3240765	ANO3	0.02	0.24	0.13
ILMN_1664024	APOB	0.01	0.17	0.09
ILMN_2052331	MYOC	0.03	0.04	0.04
UCP1+, positive for uncoupling protein 1; UCP1-, negative for uncoupling protein 1
